# Supplementary material for: Preparation and Permeation Properties of a pH-Responsive Polyacrylic Acid Coated Porous Alumina Membrane
Source: Membranes (Basel). 2023 Jan 9;13(1):82. doi: 10.3390/membranes13010082 (PMC9863411; doi:10.3390/membranes13010082)
Supplement: Supplementary file 1 [file membranes-13-00082-s001.zip]

Archive with 1 entries (1 files):
- membranes-2097403-supplementary.pdf
